# Supplementary material for: First record of the plant bug genus Paramiridius Miyamoto & Yasunaga (Heteroptera, Miridae, Mirinae) from Indochina, with descriptions of two new species from Laos
Source: Zookeys. 2015 Dec 16;(546):51–9. doi: 10.3897/zookeys.546.6335 (PMC4714346; doi:10.3897/zookeys.546.6335)
Supplement: XML Treatment for Paramiridius [file zookeys.546.6335-treatment1.xml]

<!DOCTYPE tp:taxon-treatment
  PUBLIC "-//TaxonX//DTD Taxonomic Treatment Publishing DTD v0 20100105//EN" "tax-treatment-NSO.dtd">
<tp:taxon-treatment xmlns:tp="http://www.plazi.org/taxpub"><tp:treatment-meta><kwd-group><label>Taxon classification</label><kwd><named-content content-type="kingdom">Animalia</named-content></kwd><kwd><named-content content-type="order">Hemiptera</named-content></kwd><kwd><named-content content-type="family">Miridae</named-content></kwd></kwd-group><mixed-citation publication-type="journal"><person-group><name><surname>Oh</surname><given-names>Minsuk</given-names></name><name><surname>Yasunaga</surname><given-names>Tomohide</given-names></name><name><surname>Lee</surname><given-names>Seunghwan</given-names></name></person-group><article-title>First record of the plant bug genus <italic><tp:taxon-name><tp:taxon-name-part taxon-name-part-type="genus">Paramiridius</tp:taxon-name-part></tp:taxon-name></italic> Miyamoto &amp; Yasunaga (<tp:taxon-name><tp:taxon-name-part taxon-name-part-type="suborder">Heteroptera</tp:taxon-name-part></tp:taxon-name>, <tp:taxon-name><tp:taxon-name-part taxon-name-part-type="family">Miridae</tp:taxon-name-part></tp:taxon-name>, <tp:taxon-name><tp:taxon-name-part taxon-name-part-type="subfamily">Mirinae</tp:taxon-name-part></tp:taxon-name>) from Indochina, with descriptions of two new species from Laos</article-title><source>Zookeys</source><day>16</day><month>12</month><year>2015</year><volume>2015</volume><issue>546</issue><fpage>51</fpage><lpage>59</lpage><pub-id pub-id-type="doi">10.3897/zookeys.546.6335</pub-id></mixed-citation></tp:treatment-meta><tp:nomenclature><label>Genus</label><tp:taxon-name>
                        <tp:taxon-name-part taxon-name-part-type="genus">Paramiridius</tp:taxon-name-part>
                    </tp:taxon-name><tp:taxon-authority>Miyamoto &amp; Yasunaga</tp:taxon-authority><tp:nomenclature-citation-list><tp:nomenclature-citation><tp:taxon-name><tp:taxon-name-part taxon-name-part-type="genus">Paramiridius</tp:taxon-name-part></tp:taxon-name><comment> Miyamoto &amp; Yasunaga, 1992: 93 (gen. n.), type species: <italic><tp:taxon-name><tp:taxon-name-part taxon-name-part-type="genus">Paramiridius</tp:taxon-name-part> <tp:taxon-name-part taxon-name-part-type="species">tigrinus</tp:taxon-name-part></tp:taxon-name></italic> Miyamoto &amp; Yasunaga, 1992: 94, original designation; <xref ref-type="bibr" rid="B3">Schuh 1995</xref>: 861 (cat.); <xref ref-type="bibr" rid="B1">Kerzhner and Josifov 1999</xref>: 136 (cat.).</comment></tp:nomenclature-citation></tp:nomenclature-citation-list></tp:nomenclature><tp:treatment-sec sec-type="Diagnosis"><title>Diagnosis.</title><p><italic><tp:taxon-name><tp:taxon-name-part taxon-name-part-type="genus">Paramiridius</tp:taxon-name-part></tp:taxon-name></italic> can be distinguished from other known mirine genera by the following combination of characters: moderate to rather large size; sparsely distributed vestiture; weakly shining, matte dorsum with noticeable dark pattern (yellow with dark stripes and maculae as in Fig. <xref ref-type="fig" rid="F1">1</xref>); generally slender antenna; six or eight dark stripes on pronotum; always wholly darkened mesoscutum; endosoma with a spicule, two (lateral <!--PageBreak-->and median) lobal sclerites; apically situated secondary gonopore; posterior wall of bursae with distinct interramal lobe and rather narrowed interramal sclerite; and thick-rimmed sclerotized ring with a developed dorsal labiate plate. For further diagnostic characters, see <xref ref-type="bibr" rid="B2">Miyamoto and Yasunaga (1992)</xref>.</p><fig id="F1" position="float" orientation="portrait"><label>Figure 1.</label><caption><p>Dorsal and ventral habitus images of two new <italic><tp:taxon-name><tp:taxon-name-part taxon-name-part-type="genus">Paramiridius</tp:taxon-name-part></tp:taxon-name></italic> species from Laos.</p></caption><graphic xmlns:xlink="http://www.w3.org/1999/xlink" xlink:href="zookeys-546-051-g001.jpg" position="float" orientation="portrait" xlink:type="simple" id="oo_69904.jpg"/></fig></tp:treatment-sec><tp:treatment-sec sec-type="Distribution"><title>Distribution.</title><p>Indochina (Laos), Taiwan.</p></tp:treatment-sec><tp:treatment-sec sec-type="Biology"><title>Biology.</title><p>Unknown; almost all available specimens were collected using UV light traps. Two females of <italic><tp:taxon-name><tp:taxon-name-part taxon-name-part-type="genus">Paramiridius</tp:taxon-name-part> <tp:taxon-name-part taxon-name-part-type="species">laomontanus</tp:taxon-name-part></tp:taxon-name></italic> were found on <italic><tp:taxon-name><tp:taxon-name-part taxon-name-part-type="genus">Castanea</tp:taxon-name-part></tp:taxon-name></italic> sp. (<tp:taxon-name><tp:taxon-name-part taxon-name-part-type="family">Fagaceae</tp:taxon-name-part></tp:taxon-name>).</p></tp:treatment-sec><tp:treatment-sec sec-type="Discussion"><title>Discussion.</title><p>The original authors (<xref ref-type="bibr" rid="B2">Miyamoto and Yasunaga 1992</xref>) mentioned <italic><tp:taxon-name><tp:taxon-name-part taxon-name-part-type="genus">Paramiridius</tp:taxon-name-part></tp:taxon-name></italic> is similar in some external characters to two western Palearctic genera, <italic><tp:taxon-name><tp:taxon-name-part taxon-name-part-type="genus">Miris</tp:taxon-name-part></tp:taxon-name></italic> Fabricus and <italic><tp:taxon-name><tp:taxon-name-part taxon-name-part-type="genus">Miridius</tp:taxon-name-part></tp:taxon-name></italic> Fieber. Nonetheless, the relationships with these genera are now considered only superficial, on the basis of completely different structures exhibited in the male genitalia.</p><p>The present work suggests <italic><tp:taxon-name><tp:taxon-name-part taxon-name-part-type="genus">Paramiridius</tp:taxon-name-part></tp:taxon-name></italic> is more probably related to <italic><tp:taxon-name><tp:taxon-name-part taxon-name-part-type="genus">Lygocoris</tp:taxon-name-part></tp:taxon-name></italic> Reuter, based on sharing the following characters: apically tuberculate phallotheca; presence of a single spicule and apically situated secondary gonopore on endosoma; and similar shape of female sclerotized rings and posterior wall. However, <italic><tp:taxon-name><tp:taxon-name-part taxon-name-part-type="genus">Paramiridius</tp:taxon-name-part></tp:taxon-name></italic> is readily distinguished from <italic><tp:taxon-name><tp:taxon-name-part taxon-name-part-type="genus">Lygocoris</tp:taxon-name-part></tp:taxon-name></italic> by the unique dark pattern on the dorsum which is nearly matte and glabrous, the different shape of the parameres, and the posterior wall of bursae lacking a lateral lobe (for principal diagnostic characters of <italic><tp:taxon-name><tp:taxon-name-part taxon-name-part-type="genus">Lygocoris</tp:taxon-name-part></tp:taxon-name></italic>, see <xref ref-type="bibr" rid="B4">Yasunaga 1991</xref>).</p><p>There are quite a few mirines superficially similar to <italic><tp:taxon-name><tp:taxon-name-part taxon-name-part-type="genus">Paramiridius</tp:taxon-name-part></tp:taxon-name></italic>. To demonstrate more reliable systematic position of the genus, further comprehensive revision is required, including the acquisition of DNA sequence data for representatives of all related genera, a long-run task far beyond the scope of this study.</p></tp:treatment-sec><tp:treatment-sec sec-type="Key to Paramiridius species"><title>Key to <italic><tp:taxon-name><tp:taxon-name-part taxon-name-part-type="genus">Paramiridius</tp:taxon-name-part></tp:taxon-name></italic> species</title><table-wrap content-type="key" position="anchor" orientation="portrait"><table id="TID0EZFAC" rules="all"><tbody><tr><td rowspan="1" colspan="1">1</td><td rowspan="1" colspan="1">Basal two-third part of antennal segment II and almost entire scutellum yellowish brown; known only from Taiwan</td><td rowspan="1" colspan="1"><bold><italic><tp:taxon-name><tp:taxon-name-part taxon-name-part-type="species">tigrinus</tp:taxon-name-part></tp:taxon-name></italic> Miyamoto &amp; Yasunaga</bold></td></tr><tr><td rowspan="1" colspan="1">–</td><td rowspan="1" colspan="1">Antennal segment II wholly infuscate, without pale portions; scutellum mesally with a dark stripe; known from Laos</td><td rowspan="1" colspan="1"><bold>2</bold></td></tr><tr><td rowspan="1" colspan="1">2</td><td rowspan="1" colspan="1">Body elongate oval, subparallel-sided; dark, mesal stripe on scutellum broad and continuous from base to apex (Fig. <xref ref-type="fig" rid="F1">1</xref>); all coxae pale, immaculate</td><td rowspan="1" colspan="1"><bold><italic><tp:taxon-name><tp:taxon-name-part taxon-name-part-type="species">indochinensis</tp:taxon-name-part></tp:taxon-name></italic> sp. n.</bold></td></tr><tr><td rowspan="1" colspan="1">–</td><td rowspan="1" colspan="1">Body nearly ovoid, short; dark, mesal stripe on scutellum narrow, obliterated at apical 1/2–1/3 (Fig. <xref ref-type="fig" rid="F1">1</xref>); each coxa with a few, dark, small spots</td><td rowspan="1" colspan="1"><bold><italic><tp:taxon-name><tp:taxon-name-part taxon-name-part-type="species">laomontanus</tp:taxon-name-part></tp:taxon-name></italic> sp. n.</bold></td></tr></tbody></table></table-wrap></tp:treatment-sec><ref-list><ref id="B3"><mixed-citation xmlns:xlink="http://www.w3.org/1999/xlink" xlink:type="simple"><person-group><name name-style="western"><surname>Schuh</surname><given-names>RT</given-names></name></person-group> (<year>1995</year>) <source>Plant bugs of the world (<tp:taxon-name><tp:taxon-name-part taxon-name-part-type="class">Insecta</tp:taxon-name-part></tp:taxon-name>: <tp:taxon-name><tp:taxon-name-part taxon-name-part-type="suborder">Heteroptera</tp:taxon-name-part></tp:taxon-name>: <tp:taxon-name><tp:taxon-name-part taxon-name-part-type="family">Miridae</tp:taxon-name-part></tp:taxon-name>): Systematic catalog, distributions, host list, and bibliography.</source> <publisher-name>New York Entomological Society</publisher-name>, <size units="page">i–xii, 1329 pp</size>. </mixed-citation></ref><ref id="B1"><mixed-citation xmlns:xlink="http://www.w3.org/1999/xlink" xlink:type="simple"><person-group><name name-style="western"><surname>Kerzhner</surname><given-names>IM</given-names></name><name name-style="western"><surname>Josifov</surname><given-names>M</given-names></name></person-group> (<year>1999</year>) <chapter-title><tp:taxon-name><tp:taxon-name-part taxon-name-part-type="family">Miridae</tp:taxon-name-part></tp:taxon-name> Hahn, 1833.</chapter-title> In: <person-group><name name-style="western"><surname>Aukema</surname><given-names>B</given-names></name><name name-style="western"><surname>Rieger</surname><given-names>C</given-names></name></person-group> (<role>Eds</role>) <source>Catalogue of the <tp:taxon-name><tp:taxon-name-part taxon-name-part-type="suborder">Heteroptera</tp:taxon-name-part></tp:taxon-name> of the Palaearctic Region, volume 3, <tp:taxon-name><tp:taxon-name-part taxon-name-part-type="infraorder">Cimicomorpha</tp:taxon-name-part></tp:taxon-name> II.</source> <publisher-name>The Netherlands Entomological Society</publisher-name>, <publisher-loc>Amsterdam</publisher-loc>, <size units="page">576 pp</size>. </mixed-citation></ref><ref id="B2"><mixed-citation xmlns:xlink="http://www.w3.org/1999/xlink" xlink:type="simple"><person-group><name name-style="western"><surname>Miyamoto</surname><given-names>S</given-names></name><name name-style="western"><surname>Yasunaga</surname><given-names>T</given-names></name></person-group> (<year>1992</year>) <source>A new mirid bug (<tp:taxon-name><tp:taxon-name-part taxon-name-part-type="suborder">Heteroptera</tp:taxon-name-part></tp:taxon-name>: <tp:taxon-name><tp:taxon-name-part taxon-name-part-type="family">Miridae</tp:taxon-name-part></tp:taxon-name>) from Taiwan</source>. <publisher-name>Esakia</publisher-name>, <publisher-loc>Fukuoka</publisher-loc> <volume>32</volume>: <fpage>93</fpage>−<lpage>96</lpage>. </mixed-citation></ref><ref id="B4"><mixed-citation xmlns:xlink="http://www.w3.org/1999/xlink" xlink:type="simple"><person-group><name name-style="western"><surname>Yasunaga</surname><given-names>T</given-names></name></person-group> (<year>1991</year>) <article-title>A revision of the plant bug genus <italic><tp:taxon-name><tp:taxon-name-part taxon-name-part-type="genus">Lygocoris</tp:taxon-name-part></tp:taxon-name></italic> Reuter from Japan, Part I (<tp:taxon-name><tp:taxon-name-part taxon-name-part-type="suborder">Heteroptera</tp:taxon-name-part></tp:taxon-name>, <tp:taxon-name><tp:taxon-name-part taxon-name-part-type="family">Miridae</tp:taxon-name-part></tp:taxon-name>, <italic><tp:taxon-name><tp:taxon-name-part taxon-name-part-type="genus">Lygus</tp:taxon-name-part></tp:taxon-name></italic>-complex).</article-title> <source>Japanese Journal of Entomology</source> <volume>59</volume>: <fpage>435</fpage>–<lpage>448</lpage>. </mixed-citation></ref></ref-list></tp:taxon-treatment>
