# Supplementary material for: First record of the plant bug genus Paramiridius Miyamoto & Yasunaga (Heteroptera, Miridae, Mirinae) from Indochina, with descriptions of two new species from Laos
Source: Zookeys. 2015 Dec 16;(546):51–9. doi: 10.3897/zookeys.546.6335 (PMC4714346; doi:10.3897/zookeys.546.6335)
Supplement: XML Treatment for Paramiridius indochinensis [file zookeys.546.6335-treatment2.xml]

<!DOCTYPE tp:taxon-treatment
  PUBLIC "-//TaxonX//DTD Taxonomic Treatment Publishing DTD v0 20100105//EN" "tax-treatment-NSO.dtd">
<tp:taxon-treatment xmlns:tp="http://www.plazi.org/taxpub"><tp:treatment-meta><kwd-group><label>Taxon classification</label><kwd><named-content content-type="kingdom">Animalia</named-content></kwd><kwd><named-content content-type="order">Hemiptera</named-content></kwd><kwd><named-content content-type="family">Miridae</named-content></kwd></kwd-group><mixed-citation publication-type="journal"><person-group><name><surname>Oh</surname><given-names>Minsuk</given-names></name><name><surname>Yasunaga</surname><given-names>Tomohide</given-names></name><name><surname>Lee</surname><given-names>Seunghwan</given-names></name></person-group><article-title>First record of the plant bug genus <italic><tp:taxon-name><tp:taxon-name-part taxon-name-part-type="genus">Paramiridius</tp:taxon-name-part></tp:taxon-name></italic> Miyamoto &amp; Yasunaga (<tp:taxon-name><tp:taxon-name-part taxon-name-part-type="suborder">Heteroptera</tp:taxon-name-part></tp:taxon-name>, <tp:taxon-name><tp:taxon-name-part taxon-name-part-type="family">Miridae</tp:taxon-name-part></tp:taxon-name>, <tp:taxon-name><tp:taxon-name-part taxon-name-part-type="subfamily">Mirinae</tp:taxon-name-part></tp:taxon-name>) from Indochina, with descriptions of two new species from Laos</article-title><source>Zookeys</source><day>16</day><month>12</month><year>2015</year><volume>2015</volume><issue>546</issue><fpage>51</fpage><lpage>59</lpage><pub-id pub-id-type="doi">10.3897/zookeys.546.6335</pub-id></mixed-citation></tp:treatment-meta><tp:nomenclature><tp:taxon-name>
                        <tp:taxon-name-part taxon-name-part-type="genus">Paramiridius</tp:taxon-name-part>
                        <tp:taxon-name-part taxon-name-part-type="species">indochinensis</tp:taxon-name-part>
                    <object-id xmlns:xlink="http://www.w3.org/1999/xlink" content-type="zoobank" xlink:type="simple">http://zoobank.org/9EA50EC3-729E-4EB7-B76F-71A77956B484</object-id></tp:taxon-name><tp:taxon-status xmlns:xlink="http://www.w3.org/1999/xlink" xlink:type="simple">sp. n.</tp:taxon-status><xref ref-type="fig" rid="F1">Figs 1</xref><xref ref-type="fig" rid="F2">, 2</xref><xref ref-type="fig" rid="F3">, 3</xref><xref ref-type="fig" rid="F4">, 4</xref></tp:nomenclature><tp:treatment-sec sec-type="Diagnosis"><title>Diagnosis.</title><p>Recognized by the characters given in the key, and the tapered hypophysis of the right paramere (Fig. <xref ref-type="fig" rid="F2">2</xref>), the developed, curved endosomal spicule (Fig. <xref ref-type="fig" rid="F3">3</xref>), and the wide, squared interramal lobe (Fig. <xref ref-type="fig" rid="F2">2</xref>). Most closely related to <italic><tp:taxon-name><tp:taxon-name-part taxon-name-part-type="genus">Paramiridius</tp:taxon-name-part> <tp:taxon-name-part taxon-name-part-type="species">tigrinus</tp:taxon-name-part></tp:taxon-name></italic>, from which this new species can be distinguished by the preceeding diagnostic characters.</p><fig id="F2" position="float" orientation="portrait"><label>Figure 2.</label><caption><p>Male parameres and female posterior wall of two new <italic><tp:taxon-name><tp:taxon-name-part taxon-name-part-type="genus">Paramiridius</tp:taxon-name-part></tp:taxon-name></italic> species from Laos.</p></caption><graphic xmlns:xlink="http://www.w3.org/1999/xlink" xlink:href="zookeys-546-051-g002.jpg" position="float" orientation="portrait" xlink:type="simple" id="oo_69905.jpg"/></fig><fig id="F3" position="float" orientation="portrait"><label>Figure 3.</label><caption><p>Male endosoma of two new <italic><tp:taxon-name><tp:taxon-name-part taxon-name-part-type="genus">Paramiridius</tp:taxon-name-part></tp:taxon-name></italic> species from Laos.</p></caption><graphic xmlns:xlink="http://www.w3.org/1999/xlink" xlink:href="zookeys-546-051-g003.jpg" position="float" orientation="portrait" xlink:type="simple" id="oo_69906.jpg"/></fig></tp:treatment-sec><tp:treatment-sec sec-type="Description"><title>Description.</title><p><italic>Coloration</italic>: Body generally yellow; dorsum with black-striped patterns (Fig. <xref ref-type="fig" rid="F1">1</xref>). Head yellow, medially black; eye margin black. Antenna almost entirely dark brown without pale portions. Labium shiny yellowish brown; segment IV darkened. Pronotum yellow, with three pairs of black stripes (each pair fused together posteriorly); and with narrowly yellow posterior margin. Mesoscutum wholly black. Scutellum medially black; lateral part and apex yellow. Hemelytron widely blackish brown, with three pairs of yellow stripes each along claval vein, claval suture and R+M vein (Fig. <xref ref-type="fig" rid="F1">1</xref>); posterior half of clavus, anterior quarter to half part of corium, anterior two-third of embolium and entire cuneus yellow. Coxa pale yellow; leg yellow; each femur with more or less darkened apical part; each tibia yellow, with a dark, subbasal annulation and darkened apex; all tarsi brown.</p><p><italic>Structure and vestiture</italic>: As in generic description provided by <xref ref-type="bibr" rid="B2">Miyamoto and Yasunaga (1992)</xref>. Body elongate, parallel-sided; dorsal vestiture generally short, simple, and only sparsely distributed. Head vertical; vertex apparently wider than an eye in dorsal view. Labium reaching middle part of metacoxa.</p><p><italic>Male genitalia</italic> (Figs <xref ref-type="fig" rid="F2">2</xref>, <xref ref-type="fig" rid="F3">3</xref>): Similar to type species of the genus, <italic><tp:taxon-name><tp:taxon-name-part taxon-name-part-type="genus">Paramiridius</tp:taxon-name-part> <tp:taxon-name-part taxon-name-part-type="species">tigrinus</tp:taxon-name-part></tp:taxon-name></italic>. Left paramere with a sharp, triangular subbasal protuberance; hypophysis of right paramere developed, claw-like (Fig. <xref ref-type="fig" rid="F2">2</xref>). Endosomal spicule broad, curved at basal one third, somewhat flattened apically (Fig. <xref ref-type="fig" rid="F3">3</xref>).</p><!--PageBreak--><p><italic>Female genitalia</italic> (Figs <xref ref-type="fig" rid="F2">2</xref>, <xref ref-type="fig" rid="F4">4</xref>): Bursa copulatrix as in Fig. <xref ref-type="fig" rid="F4">4</xref>; dorsal labiate plate ventro-medially produced. Interramal lobe wide and squared; interramal sclerite narrowed (Fig. <xref ref-type="fig" rid="F2">2</xref>).</p><fig id="F4" position="float" orientation="portrait"><label>Figure 4.</label><caption><p>Female bursa copulatrix of two new <italic><tp:taxon-name><tp:taxon-name-part taxon-name-part-type="genus">Paramiridius</tp:taxon-name-part></tp:taxon-name></italic> species from Laos.</p></caption><graphic xmlns:xlink="http://www.w3.org/1999/xlink" xlink:href="zookeys-546-051-g004.jpg" position="float" orientation="portrait" xlink:type="simple" id="oo_69907.jpg"/></fig><p><italic>Measurements</italic> ♂/♀: Total body length 5.88/ 6.42–7.02; head width across eyes 1.09/ 1.13–1.17; vertex width 0.49/ 0.50–0.52; lengths of antennal segment I–IV 1.25, 3.43, 1.32, ?/ 1.24–1.26, 2.67–2.81, 1.71–1.76, 0.42–0.44; labial length 2.10/ 2.18–2.34; mesal pronotal length including collar 1.23/ 1.29–1.40; basal pronotal width 1.96/ 2.09–2.25; width across hemelytron 2.06/ 2.21–2.43; cuneal length 1.13/ 1.18–1.22; cuneal width 0.72/ 0.81–0.92; lengths of metafemur, tibia and tarsus 3.06, 4.21, 0.75/ 3.08–3.19, 4.38–4.56, 0.73–0.77.</p></tp:treatment-sec><tp:treatment-sec sec-type="Etymology"><title>Etymology.</title><p>Named for its occurrence in the Indochina.</p></tp:treatment-sec><tp:treatment-sec sec-type="Distribution"><title>Distribution.</title><p>Laos (Xiang Khoang Province).</p></tp:treatment-sec><tp:treatment-sec sec-type="type material"><title>Type material.</title><p><bold>Holotype</bold> ♂: <bold>LAOS</bold>: Xiang Khoang Prov., Kham Dist., Phosabous National Protected Area, Namchack Village, [<named-content xmlns:xlink="http://www.w3.org/1999/xlink" content-type="dwc:verbatimCoordinates" xlink:type="simple">N19°50'57" E103°47'51"</named-content>, 670m alt.], light trap, 2 May, 2015, Oh, 1♂ (<named-content xmlns:xlink="http://www.w3.org/1999/xlink" content-type="dwc:institutional_code" xlink:type="simple">SNU</named-content>). <bold>Paratypes: LAOS</bold>: Same data as for holotype, 3♀♀ (<named-content xmlns:xlink="http://www.w3.org/1999/xlink" content-type="dwc:institutional_code" xlink:type="simple">SNU</named-content>).</p></tp:treatment-sec><tp:treatment-sec><!--Section generated to contain objects referenced in tp:taxon-treatment.--><fig id="F1" position="float" orientation="portrait"><label>Figure 1.</label><caption><p>Dorsal and ventral habitus images of two new <italic><tp:taxon-name><tp:taxon-name-part taxon-name-part-type="genus">Paramiridius</tp:taxon-name-part></tp:taxon-name></italic> species from Laos.</p></caption><graphic xmlns:xlink="http://www.w3.org/1999/xlink" xlink:href="zookeys-546-051-g001.jpg" position="float" orientation="portrait" xlink:type="simple" id="oo_69904.jpg"/></fig></tp:treatment-sec><ref-list><ref id="B2"><mixed-citation xmlns:xlink="http://www.w3.org/1999/xlink" xlink:type="simple"><person-group><name name-style="western"><surname>Miyamoto</surname><given-names>S</given-names></name><name name-style="western"><surname>Yasunaga</surname><given-names>T</given-names></name></person-group> (<year>1992</year>) <source>A new mirid bug (<tp:taxon-name><tp:taxon-name-part taxon-name-part-type="suborder">Heteroptera</tp:taxon-name-part></tp:taxon-name>: <tp:taxon-name><tp:taxon-name-part taxon-name-part-type="family">Miridae</tp:taxon-name-part></tp:taxon-name>) from Taiwan</source>. <publisher-name>Esakia</publisher-name>, <publisher-loc>Fukuoka</publisher-loc> <volume>32</volume>: <fpage>93</fpage>−<lpage>96</lpage>. </mixed-citation></ref></ref-list></tp:taxon-treatment>
