# Supplementary material for: First record of the plant bug genus Paramiridius Miyamoto & Yasunaga (Heteroptera, Miridae, Mirinae) from Indochina, with descriptions of two new species from Laos
Source: Zookeys. 2015 Dec 16;(546):51–9. doi: 10.3897/zookeys.546.6335 (PMC4714346; doi:10.3897/zookeys.546.6335)
Supplement: XML Treatment for Paramiridius laomontanus [file zookeys.546.6335-treatment3.xml]

<!DOCTYPE tp:taxon-treatment
  PUBLIC "-//TaxonX//DTD Taxonomic Treatment Publishing DTD v0 20100105//EN" "tax-treatment-NSO.dtd">
<tp:taxon-treatment xmlns:tp="http://www.plazi.org/taxpub"><tp:treatment-meta><kwd-group><label>Taxon classification</label><kwd><named-content content-type="kingdom">Animalia</named-content></kwd><kwd><named-content content-type="order">Hemiptera</named-content></kwd><kwd><named-content content-type="family">Miridae</named-content></kwd></kwd-group><mixed-citation publication-type="journal"><person-group><name><surname>Oh</surname><given-names>Minsuk</given-names></name><name><surname>Yasunaga</surname><given-names>Tomohide</given-names></name><name><surname>Lee</surname><given-names>Seunghwan</given-names></name></person-group><article-title>First record of the plant bug genus <italic><tp:taxon-name><tp:taxon-name-part taxon-name-part-type="genus">Paramiridius</tp:taxon-name-part></tp:taxon-name></italic> Miyamoto &amp; Yasunaga (<tp:taxon-name><tp:taxon-name-part taxon-name-part-type="suborder">Heteroptera</tp:taxon-name-part></tp:taxon-name>, <tp:taxon-name><tp:taxon-name-part taxon-name-part-type="family">Miridae</tp:taxon-name-part></tp:taxon-name>, <tp:taxon-name><tp:taxon-name-part taxon-name-part-type="subfamily">Mirinae</tp:taxon-name-part></tp:taxon-name>) from Indochina, with descriptions of two new species from Laos</article-title><source>Zookeys</source><day>16</day><month>12</month><year>2015</year><volume>2015</volume><issue>546</issue><fpage>51</fpage><lpage>59</lpage><pub-id pub-id-type="doi">10.3897/zookeys.546.6335</pub-id></mixed-citation></tp:treatment-meta><tp:nomenclature><tp:taxon-name>
                        <tp:taxon-name-part taxon-name-part-type="genus">Paramiridius</tp:taxon-name-part>
                        <tp:taxon-name-part taxon-name-part-type="species">laomontanus</tp:taxon-name-part>
                    <object-id xmlns:xlink="http://www.w3.org/1999/xlink" content-type="zoobank" xlink:type="simple">http://zoobank.org/2B495EF2-9E41-4900-8008-EA6CFB6A1CF4</object-id></tp:taxon-name><tp:taxon-status xmlns:xlink="http://www.w3.org/1999/xlink" xlink:type="simple">sp. n.</tp:taxon-status><xref ref-type="fig" rid="F1">Figs 1</xref><xref ref-type="fig" rid="F2">, 2</xref><xref ref-type="fig" rid="F3">, 3</xref><xref ref-type="fig" rid="F4">, 4</xref><!--PageBreak--><!--PageBreak--></tp:nomenclature><tp:treatment-sec sec-type="Diagnosis"><title>Diagnosis.</title><p>Recognized by the characters in the key, and the modified shape of the parameres (Fig. <xref ref-type="fig" rid="F2">2</xref>), and the well-developed lateral lobe and short spicule on the endosoma (Fig. <xref ref-type="fig" rid="F3">3</xref>). By these characters, <italic><tp:taxon-name><tp:taxon-name-part taxon-name-part-type="genus">Paramiridius</tp:taxon-name-part> <tp:taxon-name-part taxon-name-part-type="species">laomontanus</tp:taxon-name-part></tp:taxon-name></italic> can be readily distinguished from other congeners.</p></tp:treatment-sec><tp:treatment-sec sec-type="Description"><title>Description.</title><p><italic>Coloration</italic>: Body yellow, often tinged with green, with black maculae and stripes. Head yellow, with paired, symmetrical, dark maculae on vertex; frons with a black stripe medially; clypeus darkened basally. Antenna dark brown to black; extreme bases of segments II and III white. Labium dark brown, except for yellowish segment II. Pronotum greenish yellow, with three pairs of black stripes not reaching pale posterior margin of pronotum. Mesoscutum and scutellum yellow, with symmetrical, dark patterns. Hemelytron pale green or greenish yellow, with variable black patterns as in Fig. <xref ref-type="fig" rid="F1">1</xref>; inner margin of clavus, and apical half of embolium blackish brown. Coxa pale yellowish brown, with a dark spot basally; leg yellowish brown; pro- and mesofemur with dark brown spots; apex of each femur more or less darkened; all tibiae and tarsi dark brown.</p><p><italic>Structure and vestiture</italic>: Body rather ovoid; dorsal surface with sparsely distributed, simple, pale, short setae. Eye small, contiguous to pronotal collar; vertex wide. Antenna generally slender. Labium comparatively broad, extending to apex of mesocoxa. Pronotum rather tumid, not carinate laterally. Hemelytron shallowly and roughly punctate, almost glabrous.</p><!--PageBreak--><p><italic>Male genitalia</italic> (Figs <xref ref-type="fig" rid="F2">2</xref>, <xref ref-type="fig" rid="F3">3</xref>): Parameres glabrous; left paramere slender and nearly straight, with a protuberance at middle and an apically hooked hypophysis; right paramere simple (Fig. <xref ref-type="fig" rid="F2">2</xref>). Endosoma with a broadened, thin spicule, a tapered median lobal sclerite, and an apically developed, brush-shaped lateral lobal sclerite (Fig. <xref ref-type="fig" rid="F3">3</xref>).</p><p><italic>Female genitalia</italic> (Figs <xref ref-type="fig" rid="F2">2</xref>, <xref ref-type="fig" rid="F4">4</xref>): Bursa copulatrix similar to that of the preceding species, but dorsal labiate plate more developed (Fig. <xref ref-type="fig" rid="F4">4</xref>). Posterior wall of bursae with rounded interramal sclerite and rather broadened interramal sclerite (Fig. <xref ref-type="fig" rid="F2">2</xref>).</p><p><italic>Measurements</italic> ♂/♀: Total body length 5.29–5.88/ 5.98–6.53; head width across eyes 1.16–1.26/ 1.22–1.30; vertex width 0.55–0.62/ 0.58–0.66; lengths of antennal segment I–IV 0.78–0.82, 2.10–2.15, 0.97–1.15, 0.66–0.72/ 0.81–0.82, 2.12–2.26, 1.18–1.28, 0.67; labial length 1.49–1.69/ 1.63–1.78; mesal pronotal length including collar 1.17–1.27/ 1.24–1.39; basal pronotal width 1.93–2.14/ 2.13–2.29; width across hemelytron 2.11–2.34/ 2.46–2.74; cuneal length 1.10–1.21/ 1.08–1.20; cuneal width 0.73–0.84/ 0.79–0.93; lengths of metafemur, tibia and tarsus 2.02–2.28, 2.83–3.15, 0.71–0.77/ 2.20–2.57, 3.08–3.37, 0.73–0.77.</p></tp:treatment-sec><tp:treatment-sec sec-type="Etymology"><title>Etymology.</title><p>Named for its occurrence in mountain of Laos.</p></tp:treatment-sec><tp:treatment-sec sec-type="Distribution"><title>Distribution.</title><p>Laos (Xiang Khoang Province).</p></tp:treatment-sec><tp:treatment-sec sec-type="type material"><title>Type material.</title><p><bold>Holotype</bold> ♂: <bold>LAOS</bold>: Xiang Khoang Prov., Kham Dist., Phosabous National Protected Area, Namchack village, [<named-content xmlns:xlink="http://www.w3.org/1999/xlink" content-type="dwc:verbatimCoordinates" xlink:type="simple">N19°50'57", E103°47'51"</named-content>, 670m <!--PageBreak-->alt.], light trap, 2 May, 2015, Oh, 1♂ (<named-content xmlns:xlink="http://www.w3.org/1999/xlink" content-type="dwc:institutional_code" xlink:type="simple">SNU</named-content>). <bold>Paratypes: LAOS</bold>: Xiang Khoang Prov., Kham Dist., Phosabous National Protected Area, Tha Village Middle School, light trap, 1 May, 2015, Oh, 3♂♂ 3♀♀ (<named-content xmlns:xlink="http://www.w3.org/1999/xlink" content-type="dwc:institutional_code" xlink:type="simple">SNU</named-content>). Same data as for holotype, 8♂♂ (<named-content xmlns:xlink="http://www.w3.org/1999/xlink" content-type="dwc:institutional_code" xlink:type="simple">SNU</named-content>). Namchack village, [<named-content xmlns:xlink="http://www.w3.org/1999/xlink" content-type="dwc:verbatimCoordinates" xlink:type="simple">N19°50'57", E103°47'51"</named-content>, 670m alt.], sweeping <italic><tp:taxon-name><tp:taxon-name-part taxon-name-part-type="genus">Castanea</tp:taxon-name-part></tp:taxon-name></italic> sp., 2 May, 2015, Oh, 2♀♀ (<named-content xmlns:xlink="http://www.w3.org/1999/xlink" content-type="dwc:institutional_code" xlink:type="simple">SNU</named-content>).</p><!--PageBreak--></tp:treatment-sec><tp:treatment-sec><!--Section generated to contain objects referenced in tp:taxon-treatment.--><fig id="F1" position="float" orientation="portrait"><label>Figure 1.</label><caption><p>Dorsal and ventral habitus images of two new <italic><tp:taxon-name><tp:taxon-name-part taxon-name-part-type="genus">Paramiridius</tp:taxon-name-part></tp:taxon-name></italic> species from Laos.</p></caption><graphic xmlns:xlink="http://www.w3.org/1999/xlink" xlink:href="zookeys-546-051-g001.jpg" position="float" orientation="portrait" xlink:type="simple" id="oo_69904.jpg"/></fig><fig id="F2" position="float" orientation="portrait"><label>Figure 2.</label><caption><p>Male parameres and female posterior wall of two new <italic><tp:taxon-name><tp:taxon-name-part taxon-name-part-type="genus">Paramiridius</tp:taxon-name-part></tp:taxon-name></italic> species from Laos.</p></caption><graphic xmlns:xlink="http://www.w3.org/1999/xlink" xlink:href="zookeys-546-051-g002.jpg" position="float" orientation="portrait" xlink:type="simple" id="oo_69905.jpg"/></fig><fig id="F3" position="float" orientation="portrait"><label>Figure 3.</label><caption><p>Male endosoma of two new <italic><tp:taxon-name><tp:taxon-name-part taxon-name-part-type="genus">Paramiridius</tp:taxon-name-part></tp:taxon-name></italic> species from Laos.</p></caption><graphic xmlns:xlink="http://www.w3.org/1999/xlink" xlink:href="zookeys-546-051-g003.jpg" position="float" orientation="portrait" xlink:type="simple" id="oo_69906.jpg"/></fig><fig id="F4" position="float" orientation="portrait"><label>Figure 4.</label><caption><p>Female bursa copulatrix of two new <italic><tp:taxon-name><tp:taxon-name-part taxon-name-part-type="genus">Paramiridius</tp:taxon-name-part></tp:taxon-name></italic> species from Laos.</p></caption><graphic xmlns:xlink="http://www.w3.org/1999/xlink" xlink:href="zookeys-546-051-g004.jpg" position="float" orientation="portrait" xlink:type="simple" id="oo_69907.jpg"/></fig></tp:treatment-sec></tp:taxon-treatment>
