# Supplementary material for: First record of the plant bug genus Paramiridius Miyamoto & Yasunaga (Heteroptera, Miridae, Mirinae) from Indochina, with descriptions of two new species from Laos
Source: Zookeys. 2015 Dec 16;(546):51–9. doi: 10.3897/zookeys.546.6335 (PMC4714346; doi:10.3897/zookeys.546.6335)
Supplement: XML Treatment for Paramiridius tigrinus [file zookeys.546.6335-treatment4.xml]

<!DOCTYPE tp:taxon-treatment
  PUBLIC "-//TaxonX//DTD Taxonomic Treatment Publishing DTD v0 20100105//EN" "tax-treatment-NSO.dtd">
<tp:taxon-treatment xmlns:tp="http://www.plazi.org/taxpub"><tp:treatment-meta><kwd-group><label>Taxon classification</label><kwd><named-content content-type="kingdom">Animalia</named-content></kwd><kwd><named-content content-type="order">Hemiptera</named-content></kwd><kwd><named-content content-type="family">Miridae</named-content></kwd></kwd-group><mixed-citation publication-type="journal"><person-group><name><surname>Oh</surname><given-names>Minsuk</given-names></name><name><surname>Yasunaga</surname><given-names>Tomohide</given-names></name><name><surname>Lee</surname><given-names>Seunghwan</given-names></name></person-group><article-title>First record of the plant bug genus <italic><tp:taxon-name><tp:taxon-name-part taxon-name-part-type="genus">Paramiridius</tp:taxon-name-part></tp:taxon-name></italic> Miyamoto &amp; Yasunaga (<tp:taxon-name><tp:taxon-name-part taxon-name-part-type="suborder">Heteroptera</tp:taxon-name-part></tp:taxon-name>, <tp:taxon-name><tp:taxon-name-part taxon-name-part-type="family">Miridae</tp:taxon-name-part></tp:taxon-name>, <tp:taxon-name><tp:taxon-name-part taxon-name-part-type="subfamily">Mirinae</tp:taxon-name-part></tp:taxon-name>) from Indochina, with descriptions of two new species from Laos</article-title><source>Zookeys</source><day>16</day><month>12</month><year>2015</year><volume>2015</volume><issue>546</issue><fpage>51</fpage><lpage>59</lpage><pub-id pub-id-type="doi">10.3897/zookeys.546.6335</pub-id></mixed-citation></tp:treatment-meta><tp:nomenclature><tp:taxon-name>
                        <tp:taxon-name-part taxon-name-part-type="genus">Paramiridius</tp:taxon-name-part>
                        <tp:taxon-name-part taxon-name-part-type="species">tigrinus</tp:taxon-name-part>
                    </tp:taxon-name><tp:taxon-authority>Miyamoto &amp; Yasunaga</tp:taxon-authority><tp:nomenclature-citation-list><tp:nomenclature-citation><tp:taxon-name><tp:taxon-name-part taxon-name-part-type="genus">Paramiridius</tp:taxon-name-part> <tp:taxon-name-part taxon-name-part-type="species">tigrinus</tp:taxon-name-part></tp:taxon-name><comment> Miyamoto &amp; Yasunaga, 1992: 94 (sp. n.); <xref ref-type="bibr" rid="B3">Schuh 1995</xref>: 861 (cat.); <xref ref-type="bibr" rid="B1">Kerzhner and Josifov 1999</xref>: 136 (cat.).</comment></tp:nomenclature-citation></tp:nomenclature-citation-list></tp:nomenclature><tp:treatment-sec sec-type="Diagnosis"><title>Diagnosis.</title><p>Recognized by the characters mentioned in the key, and the broader yellow posterior margin of the pronotum, the slender, blunt-tipped hypophysis of the right paramere, and the straight endosomal spicule (See <xref ref-type="bibr" rid="B2">Miyamoto and Yasunaga 1992</xref>).</p></tp:treatment-sec><tp:treatment-sec sec-type="Distribution"><title>Distribution.</title><p>Taiwan.</p></tp:treatment-sec><ref-list><ref id="B3"><mixed-citation xmlns:xlink="http://www.w3.org/1999/xlink" xlink:type="simple"><person-group><name name-style="western"><surname>Schuh</surname><given-names>RT</given-names></name></person-group> (<year>1995</year>) <source>Plant bugs of the world (<tp:taxon-name><tp:taxon-name-part taxon-name-part-type="class">Insecta</tp:taxon-name-part></tp:taxon-name>: <tp:taxon-name><tp:taxon-name-part taxon-name-part-type="suborder">Heteroptera</tp:taxon-name-part></tp:taxon-name>: <tp:taxon-name><tp:taxon-name-part taxon-name-part-type="family">Miridae</tp:taxon-name-part></tp:taxon-name>): Systematic catalog, distributions, host list, and bibliography.</source> <publisher-name>New York Entomological Society</publisher-name>, <size units="page">i–xii, 1329 pp</size>. </mixed-citation></ref><ref id="B1"><mixed-citation xmlns:xlink="http://www.w3.org/1999/xlink" xlink:type="simple"><person-group><name name-style="western"><surname>Kerzhner</surname><given-names>IM</given-names></name><name name-style="western"><surname>Josifov</surname><given-names>M</given-names></name></person-group> (<year>1999</year>) <chapter-title><tp:taxon-name><tp:taxon-name-part taxon-name-part-type="family">Miridae</tp:taxon-name-part></tp:taxon-name> Hahn, 1833.</chapter-title> In: <person-group><name name-style="western"><surname>Aukema</surname><given-names>B</given-names></name><name name-style="western"><surname>Rieger</surname><given-names>C</given-names></name></person-group> (<role>Eds</role>) <source>Catalogue of the <tp:taxon-name><tp:taxon-name-part taxon-name-part-type="suborder">Heteroptera</tp:taxon-name-part></tp:taxon-name> of the Palaearctic Region, volume 3, <tp:taxon-name><tp:taxon-name-part taxon-name-part-type="infraorder">Cimicomorpha</tp:taxon-name-part></tp:taxon-name> II.</source> <publisher-name>The Netherlands Entomological Society</publisher-name>, <publisher-loc>Amsterdam</publisher-loc>, <size units="page">576 pp</size>. </mixed-citation></ref><ref id="B2"><mixed-citation xmlns:xlink="http://www.w3.org/1999/xlink" xlink:type="simple"><person-group><name name-style="western"><surname>Miyamoto</surname><given-names>S</given-names></name><name name-style="western"><surname>Yasunaga</surname><given-names>T</given-names></name></person-group> (<year>1992</year>) <source>A new mirid bug (<tp:taxon-name><tp:taxon-name-part taxon-name-part-type="suborder">Heteroptera</tp:taxon-name-part></tp:taxon-name>: <tp:taxon-name><tp:taxon-name-part taxon-name-part-type="family">Miridae</tp:taxon-name-part></tp:taxon-name>) from Taiwan</source>. <publisher-name>Esakia</publisher-name>, <publisher-loc>Fukuoka</publisher-loc> <volume>32</volume>: <fpage>93</fpage>−<lpage>96</lpage>. </mixed-citation></ref></ref-list></tp:taxon-treatment>
